# Supplementary material for: Prevalence of ESBL-Resistant Genes in Birds in Italy—A Comprehensive Review
Source: Animals (Basel). 2025 May 29;15(11):1598. doi: 10.3390/ani15111598 (PMC12153704; doi:10.3390/ani15111598)
Supplement: Supplementary file 1 [file animals-15-01598-s001.zip]

Archive with 1 entries (1 files):
- animals-3640802-Supplementary Material-2nd ProofRead FC 2.xlsx
