# Supplementary material for: Prevalence of ESBL-Resistant Genes in Birds in Italy—A Comprehensive Review
Source: Animals (Basel). 2025 May 29;15(11):1598. doi: 10.3390/ani15111598 (PMC12153704; doi:10.3390/ani15111598)
Supplement: Supplementary file 1 [file animals-15-01598-s001.zip › animals-3640802-Supplementary Material-2nd ProofRead FC 2.xlsx]

## Sheet: Table_S1
Vigilance of Antimicrobial resistance and monitoring system of Italy			Common Key Words Used for Literature Search
Vigilance of Antimicrobial resistance and monitoring system of Italy			''ESBL-resistant Entrobacteracae bacteria family'' in ''Birds'' in '‘Italy’’
Country	Organizations	Role	''Extended-Spectrum Beta-Lactamase-resistant Entrobacteracae bacteria family'' in ''Birds'' in '‘Italy’’
Italy	Healthcare-associated infections surveillance network (HAI-Net) http://www.ecdc.europa.eu/en/	Surveillance on antibiotic usage	''Extended-Spectrum Beta-Lactamase-resistant Klebsiella Spp'' in ''Birds'' in '‘Italy’’
	Italian Medicine Agenncy (AIFA, Agenzia italiana del farmaco) https://www.aifa.gov.it/en/home	Responsible for drugs usage	''Extended-Spectrum Beta-Lactamase-resistant Salmonella'' in ''Poultry'' in '‘Italy’’
	European Antimicrobial Surveillance Network (EARS-Net) https://www.ecdc.europa.eu/en/about-us/networks/disease-networks-and-laboratory-networks/ears-net-data	Raising awareness at the political level, among public health workers regulating the drug uses	''ESBL-Producing gram-negative bacteria Salmonella bacteria'' in ''Poultry'' in ‘’ Italy’’
			''ESBL-Producing gram negative bacteria'' in ''Poultry'' in ‘’Italy’’
	Data base Used for Literature Search		''ESBL-Producing E.coli bacteria'' in ''Poultry'' in ‘’Italy’’
	1-Google Scholar		''ESBL-Producing bacteria'' in ''Poultry'' in ‘’Italy’’
	2-Science Diect		''ESBL-encoding bacteria'' and ''Poultry'' in ''Italy'',
	3-Science Hub		''Extented-Spectrum-Beta-Lactamase-producing Salmonella'' in ''Italy'' in ''Avian species'', ‘‘birds’’
	4-Web of Science		''Enterobactiaceae-encoding ESBL'' in Italian territory in ''Poultry birds'', ‘‘ESBL-Klebsiella-poultry’’,
	5-Research Gate		''ESBL resistance in birds in Italy''
	6-Pubmed		''ESBL-Producing gram-negative bacteria'' in ''Birds'' in ‘’North Italy''
	7-Scopus
Table S1. presents Keywords and bullen operators used to collect the data of this, Online Plateforms used to search data and Different referenece centers present in Italy for AMR vigilance

## Sheet: Table_S2
ESBL proportion, Multi drug resistance, Plamids and bacterial species identification										Antibiotics
										Abbrevaitions	Full name of Antibiotics
Ref	Sampling Date	Phenotypic proportion of ESBL(%)	Genotypic Proportion of ESBL (%)	No. of Genes	Antibio Phenotypic resistance pattern (MDR)	Plasmid	Selective Media	Bacterial Identification Test		AMC	Amoxicillin–Clavulanic Acid
										CPC	Cephalexin / Cephapirin
49	2016-2019	6/6 (100)	6/6 (100)	1	AMP, CEF, NDL, COL,CTZ, TET, GEN, SALB, TMP, STR	pESL-like, IncX4, IncF11,	ND	Serotyping (Kaufman)		CTX	Cefotaxime
50	2016-2017	70/87 (80)	70/87 (80)	2	AMP,AMC, CPC, CTX,CTZO, CIP,GEN,KAN,ND,STR,SUL,TET,TMP,IMP,MEM, FEP	ND	ND	Serotyping (Kaufman)		CTZO	Ceftazidime/Clavulanic Acid
51	2016-2017	45% MIXED	107/194 (56)	3	Pencilline, Cephalosporins,TMP-SUL,	ND	MacConkey Agar	MALDI-TOF MS		CTZ	Ceftazidime
52	2008-2012	209/209 (100)	18/209 (8)	18	GEN, CIP,TET, AMP,TEMP,CHP,KAN,SRT, COL, NDL, SUL	IncI1-Iγ, IncI1-Iγ&Inc1-1, IncK, IncFIB,IncN	ND	ND		CTF	Ceftriaxone
53	2009	6/6(100)	3/6 (50)	1	AMP,CTX,CTF, NDL,CIP	ND	MacConkey Agar	Glucuranidase Test		CLA	Clavulanic Acid
54	2017-2018	513/850 95%	333/513 (64)	5	CXT, CLA	ND	Eosin Methylene Blue agar with Ceftoxime	PCR and Indol Test		CLP	Clindamycin or Cefoperazone
55	2009	10/67(14)	ND	4	GEN, CLP, CIP, FPC, NDL TET, SUL,STR	IncI1, IncN, or IncFIB	ND	ND		CIP	Ciprofloxacin
56	2006-2007	ND	1/12(8)	1	ND	ND	ND	Serotyping (Kaufman)		GEN	Gentamicin
57	2010-2018	0/33(0)	ND	4	CLU, ENR, GEN,TET,STR.SUL,AMP	ND	MacConkey Agar	Multi PCR		KAN	Kanamycin
58	2019-2021	114/174(65)	82/114 (72)	3	Cephalosporins	ND	Eosin Methylene Blue agar with Ceftoxime	Indol test and PCR		NDL	Nalidixic Acid
59	2017-2018	ND		3	32 Antibiotics	IncA-C	SCAIamp Media	MALDI-TOF MS		STR	Streptomycin
60	2020	ND	0	4	ND	IncK2, IncI1, IncX3 and IncFIB/FII	Eosin Methylene Blue agar with Ceftoxime	PCR		SUL	Sulfonamide
61	2011-2014	29/79 (100)	23/29 (79)	1	TMT, SUL,TET,CIP,NIL, CTX,AMP	p-ESL-like	MacConkey Agar	PCR		TMP	Trimethoprim
62	2020	72/406 (18)	ND	ND	GEN, CIP,TET, AMP,TMP,CHP, COL, CTX,SUL, AMC,NIL	ND	ND	ND		IMP	Imipenem
63	2018	132/1044 (12)	NR	NR	CIP,FLU,COL, AMP,CTX	IncFII, IncFI, IncHI2, IncI, IncN	MacConkey Agar	Biochemcal And serological		MEM	Meropenem
64	2016-2017	4/4 (100)	2/4 (50)	1	COLI	IncX1, IncX4	ND	ND		FEP	Cefepime
65	2020	ND	ND	2		IncX	ND	ND		CHP	Chloramphenicol
66	2019	6/66 (9%)	1/66 (1)		AMP, TET	ND				SRT	Sertindole
67	2016-2017	ND	2/5 (40)	2	ND	IncF11, InX1	ND	ND		CXT	Cefuroxime or Cefoxitin
68	2023		1/186	1	CIP, ESBL, MRM,CTX, NIT, PTZ, TSZ	ND	MacConkey Agar	Serotyping (Kaufman), PCR		FPC	Fosfomycin Calcium
69	2018-2022	ND	(5/96)	3	Ertapenem, Meropenem	Multiple	ND	MALDI-TOF MS		CLU	Clavulanic Acid
70	2017-2018	156/809 (20)	131/156 (84)	3	AMP,AMC, CPC, CTX,CTZO, CIP,GEN,KAN,ND,STR,SUL,TET,TMP	ND	MacConkey Agar	PCR		ENR	Enrofloxacin
71	2017-2018	29/855 (4)	29/29 (100)	3	AMP, AMC, CPC, CTX, CTZO, CIP, GEN, KAN, ND, STR, SUL, TET, TMP, COL	ND	MacConkey Agar	Biochemical Tests		FLU	Fluoroquinolones
72	2015	32/38 (84)	ND	ND	GEN, CIP,TET, AMP,TEMP,CHP, COL	ND	MacConkey Agar	BiochemcalAPI 20E system		COL	Colistin
73	2014-2019	3/16 (31)	ND	3	CTX, CTZ	ND	MacConkey Agar	Serotyping (Kaufman)		TET	Tetracycline
74	2013-2015	12/237 (5)	5/12 (41)	3	CIP	ND	ND	PCR		TMT	Trimethoprim (possibly duplicate of TMP)
75	2014-2015	134/163(82)	132/134(98)	3	CTX, CTZ,CIP,CTP,TET,SUL-TMP,GEN, AMP	ND	MacConkey Agar	PCR		NIL	Nalidixic Acid (NDL)
76	2019-2021	ND	ND		17 including (TOB,IMP,LEV)	ND	Xylose lysine desoxycholate agar	Biochemical, Serotyping (Kaufman)		ESBL	Extended-Spectrum Beta-Lactamase
77	2017-2020	63/103(62)	62/103	1	ND	pESL-like, Incx1-4, IncFIB,	Rambach Agar	Serotyping (Kaufman)		MRM	Meropenem
Table_S4 represents the the ESBL proportion, Multi drug Resistance and bacterial species identification methods in Italian studies.										NIT	Nitrofurantoin
										PTZ	Piperacillin–Tazobactam
										TSZ	Trimethoprim–Sulfamethoxazole
	Note: ND= Not Detected									CTP	Cephalothin or Cephradine
										LEV	Levofloxacin
										TOB	Tobramycin

## Sheet: Table_S3
Table-S3. Excluded studies
#	References	Reference	Reason for Exclusion
1	79	Farooq et al., 2022	Sampling from Litter material	Final Exclusion		Reference Number used in the table, taken from the word file.
2	108	Foti et al.,., 2023	Wild Birds sampling			[112], [113], [114], [115],[110], [108], [79], [116], [117], [118], [119], [120],[121], [122], [102], [123], [124], [25], [125], [126],[127], [128], [129], [130], [131], [132], [133], [134], [135], [114], [107], [136], [137], [138], [139], [2][140], [141], [142], [106], [143], [101], [144], [145], [98], [146], [14], [147][81], [148], [149], [150], [151], [152], [153], [37], [154], [155], [156], […
7	109	Chiaverini et al.,., 2022	Wild Birds sampling
4	112	Laconi et al., 2023	carcass was dipped in peptonic Water
5	113	Zogg et al., 2016	In Switzerland samples of meat Products imported from Italy
6	114	Alessiani et al., 2022	lack of clear difference in results about ESBL samples
Excluded studies on full text studies bases
1	25	Tseng et al., 2023	Review	Full Text Exclusion
9	93	Menck-Costa 2022	Location of sampling Brazil
2	102	Aldea et al., 2022	Only Spain was focused for sampling
3	115	Lettini et al.,2015	Conference Paper N details
4	116	Castronovo et al., 2022	Sample Number from Poultry are not defined
5	117	Nobili et al., 2022	E.coli-Esbl genes were not studies instead mcr genes
6	118	Stefani et al., 2014	Poultry Species were not included
7	119	Massaccesi et al., 2021	Geese was included initialy then it was removed due to changes in criteria
8	120	Gambi et al., 2022	There was no ESBL related genes identified and targeted
10	121	Kol. Goldman et al., 2023	Out of Italy *Zurich Switzer land
11	122	Gunjan et al., 2023	Source of Samples food items, area not indicated, ESBL genes not defined
12	123	Campos Modueno 2023	No phenotypic Identification of ESBL genes
13	124	Zogg et al., 2018	Sampling from the products of meat witin Zurich and originated from Italy
14	125	Lapo Maghini-Gras et al., 2022	Sampling is not from the selected species and location
15	126	Widodo et al., 2020	Not included the poultry species
16	127	Condorelli et al., 2024	Sampling from dairy and swine species
17	128	Guerra et al., 2018	Sampling from other species
18	129	Hu et al., 2017	Sampling from China
19	130	Garcias et al., 2021	Wild Birds sampling
20	131	Dun et al., 2019	Outside Italy
1	2	Dandachi I et al., 2018	Location of sampling is france and Lebnan	Abstract Base Exclusion
2	4	Tacconelli et al., 2020	Samples from the human hospital waste
3	13	Murtaza et al., 2021	Outside Italy
4	14	Paterson and Bonomo, 2005	A Review Article
5	17	Rehman et al., 2021	Outside Italy
6	21	Dierikx et al., 2018	Outside Italy
7	23	Ur Rahman et al., 2018	Out of Italy
8	37	Saliu et al., 2017	Out of Italy
9	40	Costa et al., 2009	Outside Italy
10	81	Bradford et al., 2001	A Review Article
11	94	Platell et al., 2012	A Review Article
12	98	Poirel 2010	A Mini-Review Article
13	106	Valentin et al., 2014	No full text available
14	107	Brazelton de cardenas et al, 2021	Sample source and location is not indicated
15	111	Giacopello et al.,., 2016	Wild Birds sampling
16	114	Alessiani 2022	Quinolone, ampicilin resistance
17	132	Haini et al., 2023	Quinolone resistance only
18	133	Ramos et al., 2021	A Review Article
19	134	Yahya K et al., 2011	Samples from the human and word blooded animals
20	135	Rehman, S et al., 2019	Study outside Italy
21	136	Tang et al., 2017	A Review Article
22	137	Blaak et al., 2016	Sampling from Netherlands
23	138	Olsenn et al., 2015	A Review article
24	139	Dierkx et al., 2010	Sampling from Netherlands
25	140	Ewers et al., 2012	A Review article
26	141	Caratolii et al., 2008	A Review Article
27	142	Br inas L et al., 2003	Sampling and Experimentation in spain
28	143	Sharmila et al., 2024	Out of italy
29	144	Sakthikarthikeyan et al., 2024	Out of Italy
30	145	Oikaranain et al., 2019	Out of Italy
31	146	Suresh et al., 2019	Out of Italy
32	147	Kilemiene et al., 2108	Out of Italy
33	148	Samanta et al., 2015	Out of Italy
34	149	Laube et al., 2014	Out of Italy
35	150	Lamba et al ., 2017	Out of ItalY
36	151	Coque et al., 2008	Out of Italy
37	152	Durairajan et al., 2024	Out of Italy
38	153	Blance et al., 2006	Out of Italy
39	154	Blaak et al., 2015	Out of Italy
40	155	Franciosine P et al 2023	A Review Article
41	156	Chowdhury et al., 202	Out of Italy
42	157	Abreu et al., 2014	Outside Italy
43	158	Gregova 2012	Outside Italy
44	159	Stuart et al., 2012	Outside Italy
45	160	Ilyas et al., 2021	Outside Italy
46	161	Van Hoek et al., 2018	Outside Italy
47	162	Mezhoud et al., 2016	Outside Italy
48	163	Chika et 2017	Outside Italy
49	164	Ziech et al., 20216	Out of Italy
50	165	AbdelRehman et al., 2020	Outside Italy
51	166	Sivaprakasam et al., 2018	Outside Italy
52	167	Souza et al., 2020	Outside Italy
53	168	Cattoir V et al., 2007	Outside Italy
54	169	Yoon and Lee 2022	Outside Italy
55	170	Kadry et al., 2021	Outside Italy
56	171	Wieland 2017	Outside Italy
57	172	Alcala et al., 2016	Outside Italy
58	173	Koga et al., 215	Outside Italy
59	174	Martinez-Alvarez et al., 2022	Outside Italy
60	175	Projahn et al., 2019	Outside Italy
61	176	Egea et al., 2011	Outside Italy
62	177	Langkabel et al., 2023	Outside Italy
63	178	Bhave et al., 2019	Outside Italy
64	179	Ebrahem et al., 2024	Outside Italy
65	180	Yasir et al., 2021	Outside Italy
66	181	Becker at 2021	Outside Italy
67	182	Kurittu et al., 2021	Outside Italy
68	183	Geser et al., 2012	Outside Italy
69	184	Manduhano-Hernande et al., 2024	Outside Italy
70	185	Olopade et al., 2022	Outside Italy
71	186	Shoaib et al., 2016	Outside Italy
72	187	Diaz-Jimenez et al., 2020	Outside Italy
73	188	Zdovc et al., 2013	Outside Italy
74	189	Husna et al., 22023	Outside Italy
75	190	Mesa et al., 2006	Outside Italy
76	191	Pacholewicz et al., 2015	Outside Italy
77	192	Shah et al., 2020	Outside Italy
78	193	S OA et al.,2021	Outside Italy
79	194	Robe et al., 2019	Outside Italy
80	195	Silva A et al., 20	Outside Italy
81	196	Ojer-Usoz et al., 2017	Outside Italy
82	197	Uyanik et al., 2021	Outside Italy
83	198	Flodun and Ikusika 2019	Outside Italy and Bacterial specie not included in the study
10	199	Tacao et al., 2014	Outside Italy and non poultry species included in studies
11	200	Dame-Korevaar et al., 2019	Outside Italy and out of study objectives
12	201	Liu et al., 2020	Outside Italy
13	202	Vitas et al., 2018	Outside Italy and out of study objectives
14	203	Ceccarelli et al., 2017	Outside Italy
15	204	Sun et al., 2019	Outside Italy
16	205	Celik C et al., 2023	Outside Italy
17	206	Veloo et al.,., 2022	Outside Italy
18	207	Bobbadi et al.,., 2020	Outside Italy
19	208	Martiny et al.,., 2011	In gulls
20	209	Martinz et al.,., 2021	In Italy but in Humans
21	210	Mazzariol et al.,., 2019	Brazlian Poultry
22	211	Rekaward et al.,.,2023	No ESBL genes
23	212	Smoglica et al.,., 2023	No ESBL genes
24	213	Smoglica et al.,., 2023	Wild life samples and no poultry samples
25	214	Qamar et al., 2023	Outside Italy
26	215	Smoglica et al., 2022	Domestic species samples only
27	216	Musa et al., 2023	Wild Birds sampling
28	217	Mukerje et al., 2017	Outside Italy
